# Supplementary material for: Bioinspired Sarcomeric Double-Network Hydrogels for Programmable Mechanics with Ultralow Hysteresis
Source: Gels. 2026 Jun 10;12(6):520. doi: 10.3390/gels12060520 (PMC13298709; doi:10.3390/gels12060520)
Supplement: Supplementary file 1 [file gels-12-00520-s001.zip]

Archive with 1 entries (1 files):
- gels-4339464-supplementary.pdf
